# Supplementary material for: Nasal Epithelial Organoids as Translational Platforms in Inflammatory, Infectious, and Precision Medicine Applications: A Systematic Review
Source: J Clin Med. 2026 May 22;15(11):4016. doi: 10.3390/jcm15114016 (PMC13257478; doi:10.3390/jcm15114016)
Supplement: Supplementary file 1 [file jcm-15-04016-s001.zip]

Archive with 1 entries (1 files):
- jcm-4277997-supplementary.pdf
